# Supplementary material for: Metabolomic Fingerprint of Mecp2-Deficient Mouse Cortex: Evidence for a Pronounced Multi-Facetted Metabolic Component in Rett Syndrome
Source: Cells. 2021 Sep 21;10(9):2494. doi: 10.3390/cells10092494 (PMC8472238; doi:10.3390/cells10092494)
Supplement: Supplementary file 1 [file cells-10-02494-s001.zip]

Archive with 1 entries (1 files):
- cells-1359318-supplementary.pdf
